# Supplementary material for: Arg177 and Asp159 from dog prion protein slow liquid–liquid phase separation and inhibit amyloid formation of human prion protein
Source: J Biol Chem. 2023 Oct 6;299(11):105329. doi: 10.1016/j.jbc.2023.105329 (PMC10641668; doi:10.1016/j.jbc.2023.105329)
Supplement: Supporting Data 1 [file mmc2.xlsx]

## Sheet: Sheet1
WT											WT		H177R
	0	0	0	0	0	0				0	0	0	0	0
	2.5	0	0.01	0.01	0.00666667	0.0057735				2.5	0.00666667	0.0057735
	5	0.02	0.03	0.02	0.0233333	0.0057735				5	0.0233333	0.0057735
	7.5	0.05	0.07	0.06	0.06	0.01				7.5	0.06	0.01
	10	0.06	0.06	0.06	0.06	0				10	0.06	0	0.01	0
	12.5	0.18	0.19	0.2	0.19	0.01				12.5	0.19	0.01
	15	0.33	0.36	0.36	0.35	0.0173205				15	0.35	0.0173205
	17.5	0.5	0.52	0.52	0.513333	0.011547				17.5	0.513333	0.011547
	20	0.6	0.65	0.64	0.63	0.0264575				20	0.63	0.0264575	0.0166667	0.0057735
										30			0.0266667	0.0057735
										40			0.04	0
										50			0.113333	0.0057735
H177R	0	0	0	0	0	0				60			0.17	0.0173205
	10	0.01	0.01	0.01	0.01	0				70			0.22	0.01
	20	0.01	0.02	0.02	0.0166667	0.0057735				80			0.266667	0.0152753
	30	0.02	0.03	0.03	0.0266667	0.0057735
	40	0.04	0.04	0.04	0.04	0
	50	0.11	0.11	0.12	0.113333	0.0057735
	60	0.15	0.18	0.18	0.17	0.0173205
	70	0.22	0.23	0.21	0.22	0.01
	80	0.25	0.28	0.27	0.266667	0.0152753
											CaPrP-WT		CaPrP-R177H
CaPrP-WT	0	0	0	0	0	0				0	0	0	0	0
	2.5	0	0.01	0	0.00333333	0.0057735				2.5	0.00333333	0.0057735	0.01	0
	5	0.02	0.02	0.03	0.0233333	0.0057735				5	0.0233333	0.0057735	0.0266667	0.0057735
	7.5	0.05	0.05	0.06	0.0533333	0.0057735				7.5	0.0533333	0.0057735	0.2	0.02
	10	0.06	0.06	0.07	0.0633333	0.0057735				10	0.0633333	0.0057735	0.35	0.043589
	12.5	0.21	0.22	0.23	0.22	0.01				12.5	0.22	0.01	0.523333	0.0208167
	15	0.4	0.38	0.41	0.396667	0.0152753				15	0.396667	0.0152753	0.67	0.01
	17.5	0.52	0.6	0.57	0.563333	0.0404145				17.5	0.563333	0.0404145	0.8	0.03
	20	0.7	0.66	0.71	0.69	0.0264575				20	0.69	0.0264575	0.936667	0.0208167
CaPrP-R177H	0	0	0	0	0	0
	2.5	0.01	0.01	0.01	0.01	0
	5	0.02	0.03	0.03	0.0266667	0.0057735
	7.5	0.2	0.22	0.18	0.2	0.02
	10	0.3	0.38	0.37	0.35	0.043589
	12.5	0.5	0.53	0.54	0.523333	0.0208167
	15	0.66	0.68	0.67	0.67	0.01
	17.5	0.77	0.8	0.83	0.8	0.03
	20	0.93	0.96	0.92	0.936667	0.0208167
