# Supplementary material for: Arg177 and Asp159 from dog prion protein slow liquid–liquid phase separation and inhibit amyloid formation of human prion protein
Source: J Biol Chem. 2023 Oct 6;299(11):105329. doi: 10.1016/j.jbc.2023.105329 (PMC10641668; doi:10.1016/j.jbc.2023.105329)
Supplement: Supporting Data 2 [file mmc3.xlsx]

## Sheet: Sheet1
					Average	SD		p-value
	HoPrP-WT	10.12	9.86	10.03	10.0033	0.132035		0.000468298
	H177R	36.8	38.4	36.89	37.3633	0.898907
	CaPrP-WT	10	10.61	10.23	10.28	0.308058		0.00426229
	R177H	4.676	3.938	4.334	4.316	0.369329
	HoPrP-WT	10.12	9.86	10.03	10.0033	0.132035		0.389887
	CaPrP-WT	10	10.61	10.23	10.28	0.308058
