# Supplementary material for: Arg177 and Asp159 from dog prion protein slow liquid–liquid phase separation and inhibit amyloid formation of human prion protein
Source: J Biol Chem. 2023 Oct 6;299(11):105329. doi: 10.1016/j.jbc.2023.105329 (PMC10641668; doi:10.1016/j.jbc.2023.105329)
Supplement: Supporting Data 3 [file mmc4.xlsx]

## Sheet: Sheet1
																																														Figure 6C&F Data
			Figure 6 A&D Data									HoPrP-WT repeated three times							H177R repeated three times								CaPrP-WT repeated three times							R177H repeated three times								HoPrP-WT					HoPrP-H177R
				HoPrP-WT	H177R				CaPrP-WT	R177H			1	2	3	Average	SD			1	2	3	Average	SD				1	2	3	Average	SD			1	2	3	Average	SD			1	2	3	Average	SD	1	2	3
			Time (h)	ThT fluorescence intensity				Time (h)	ThT fluorescence intensity			Time (h)	ThT fluorescence intensity						Time (h)	ThT fluorescence intensity							Time (h)	ThT fluorescence intensity						Time (h)	ThT fluorescence intensity						0	0	0	0	0	0	0	0	0
			0	0	0			0	0	0		0	0	0	0	0	0		0	0	0	0	0	0			0	0	0	0	0	0		0	0	0	0	0	0		2	34	50	77	54	22	224	198	333
			2	91	2			2	40	223		2	91	200	1126	472.333	568.709		2	2	100	12	38	53.9259			2	40	1209	356	535	604.707		2	223	1788	199	736.667	910.56		4	102	115	136	118	17	334	401	478
			4	194	6			4	166	2012		4	194	401	1899	831.333	930.401		4	6	140	16	54	74.6458			4	166	1506	609	760.333	682.698		4	2012	6421	2345	3592.67	2455.06		5	998	877	1023	966	78	350	442	501
			5	1227	15			5		7123		5	1227	1537	3025	1929.67	961.167		5	15	189	23	75.6667	98.231			5				#DIV/0!	#DIV/0!		5	7123	11098	7960	8727	2095.56		6	5326	5876	6014	5739	364
			6	7386				6	1034	13926		6	7386	7962	9123	8157	884.766		6								6	1034	3345	1980	2119.67	1161.81		6	13926	18590	14345	15620.3	2580.33		7	13245	13222	14156	13541	533	460	501	550
			7	15325	135			7		20123		7	15325	16123	18123	16523.7	1441.39		7	135	278	166	193	75.2263			7				#DIV/0!	#DIV/0!		7	20123	19800	22023	20648.7	1201.11		8	22134	23412	24178	23241	1033
			8	24134				8	6043	21222		8	24134	25001	30124	26419.7	3237.2		8								8	6043	9054	7321	7472.67	1511.22		8	21222	20111	22098	21143.7	995.813		9	22678	23567	24555	23600	939	889	967	1002
			9	24199	222			9		21456		9	24199	25189	30998	26795.3	3673.12		9	222	599	189	336.667	227.786			9				#DIV/0!	#DIV/0!		9	21456	20198	22167	21273.7	997.083		10	22980	24125	24734	23946	891
			10	25012				10	12980	21021		10	25012	25990	31456	27486	3472.72		10								10	12980	16756	14012	14582.7	1951.61		10	21021	21566	22256	21614.3	618.917		11	23009	24567	23617	23731	785	1560	1645	1789
			11	25144	299			12	20012	21000		11	25144	26123	31677	27648	3523.38		11	299	690	300	429.667	225.456			12	20012	24123	21234	21789.7	2111.08		12	21000	21987	22156	21714.3	624.375		13	23005	24167	23645	23606	582
			13	25167				14	21123	20098		13	25167	26009	31980	27718.7	3714.36		13								14	21123	26156	23098	23459	2535.85		14	20098	21675	22257	21343.3	1117.06		15						2478	2713	2956
			15		405			16	21678										15	405	1011	401	605.667	351.035			16	21678	26000	23178	23618.7	2194.44									17						3698	3812	4000
			17		1103			17	21333										17	1103	2250	1523	1625.33	580.307			17	21333	25193	23555	23360.3	1937.35									18						4721	4999	5098
			18		4235			18	21113										18	4235	6023	4422	4893.33	982.778			18	21113	25988	23980	23693.7	2450.08									19						11234	13242	13124
			19		8232														19	8232	10111	7900	8747.67	1192.29																	20						16067	18234	17865
			20		13989														20	13989	16923	13124	14678.7	1991.19																	21						25157	27354	27345
			21		19899														21	19899	23122	19005	20675.3	2165.51																	24						26103	28109	28909
			24		21097														24	21097	25999	22337	23144.3	2548.77																	27						26988	28999	28990
			27		20198														27	20198	26102	23483	23261	2958.25																	30						26870	28096	28143
			30		20033														30	20033	26192	23990	23405	3120.9
				lag time (h)	HoPrP-WT	H177R			CaPrP-WT	R177H
				1	6.63	19.3		1	9.32	5.49
				2	6.6	19.4		2	9.07	4.82
				3	6.75	19.68		3	9.33	5.47
			Average		6.66	19.46			9.24	5.26
			SD		0.0793725	0.196977			0.147309	0.381182
				p-value		3.43814e-05				0.00115328
[truncated: 13 more columns]
