# Supplementary material for: Arg177 and Asp159 from dog prion protein slow liquid–liquid phase separation and inhibit amyloid formation of human prion protein
Source: J Biol Chem. 2023 Oct 6;299(11):105329. doi: 10.1016/j.jbc.2023.105329 (PMC10641668; doi:10.1016/j.jbc.2023.105329)
Supplement: Supporting Data 4 [file mmc5.xls]

## Sheet: Sheet1
		WT
			0	0	0	0					0	0
			2.5	0	0.01	0					0.00333333	0.0057735
			5	0.02	0.02	0.03			16.15		0.0233333	0.0057735
			7.5	0.05	0.05	0.06					0.0533333	0.0057735
			10	0.06	0.06	0.07			16.53		0.0633333	0.0057735
			15	0.08	0.07	0.07					0.0733333	0.0057735		16.15	16.53	16.9	16.5267	0.375011	P-value		**
			20	0.21	0.18	0.19			17.09		0.193333	0.0152753		41.32	46.89	46.52	44.91	3.11453	0.00324502
			22.5	0.37	0.34	0.38					0.363333	0.0208167
			25	0.52	0.49	0.51					0.506667	0.0152753
			27.5	0.6	0.56	0.61					0.59	0.0264575
			30	0.69	0.65	0.66					0.666667	0.0208167
		H177R	0	0	0	0					0	0
			10	0.01	0.01	0.01					0.01	0
			20	0.01	0.02	0.02			37.55		0.0166667	0.0057735
			30	0.02	0.03	0.03					0.0266667	0.0057735
			40	0.04	0.04	0.04			46.89		0.04	0
			50	0.06	0.05	0.06					0.0566667	0.0057735
			60	0.13	0.13	0.12			46.52		0.126667	0.0057735
			70	0.19	0.18	0.19					0.186667	0.0057735
			80	0.22	0.24	0.24					0.233333	0.011547
			90	0.25	0.27	0.28					0.266667	0.0152753
